# Supplementary material for: Gait asymmetry, ankle spasticity, and depression as independent predictors of falls in ambulatory stroke patients
Source: PLoS One. 2017 May 23;12(5):e0177136. doi: 10.1371/journal.pone.0177136 (PMC5441600; doi:10.1371/journal.pone.0177136)
Supplement: S1 Table — (XLSX) [file pone.0177136.s001.xlsx]

## Sheet: Model I
Positive if Greater Than or Equal Toa	Sensitivity	1 - Specificity	specificity	youden Index
0	1	1	0	0
0.007308	1	0.973	0.027	0.027
0.027137	1	0.946	0.054	0.054
0.0679361	1	0.919	0.081	0.081
0.095816	1	0.892	0.108	0.108
0.109245	1	0.865	0.135	0.135
0.117038	1	0.838	0.162	0.162
0.130485	1	0.811	0.189	0.189
0.145896	1	0.784	0.216	0.216
0.148855	0.986	0.784	0.216	0.202
0.150269	0.986	0.757	0.243	0.229
0.173234	0.986	0.73	0.27	0.256
0.197678	0.986	0.703	0.297	0.283
0.205713	0.986	0.676	0.324	0.31
0.213877	0.971	0.676	0.324	0.295
0.221366	0.971	0.649	0.351	0.322
0.229179	0.971	0.622	0.378	0.349
0.233604	0.957	0.622	0.378	0.335
0.237812	0.957	0.595	0.405	0.362
0.261385	0.957	0.568	0.432	0.389
0.293919	0.942	0.568	0.432	0.374
0.306759	0.928	0.568	0.432	0.36
0.317599	0.913	0.568	0.432	0.345
0.331217	0.913	0.541	0.459	0.372
0.338634	0.913	0.514	0.486	0.399
0.355003	0.899	0.514	0.486	0.385
0.368321	0.884	0.514	0.486	0.37
0.384293	0.884	0.486	0.514	0.398
0.406503	0.884	0.459	0.541	0.425
0.426845	0.884	0.432	0.568	0.452
0.453125	0.884	0.405	0.595	0.479
0.466096	0.884	0.378	0.622	0.506
0.474272	0.884	0.351	0.649	0.533
0.497862	0.884	0.324	0.676	0.56
0.516217	0.87	0.324	0.676	0.546
0.527444	0.87	0.297	0.703	0.573
0.544413	0.855	0.297	0.703	0.558
0.557099	0.855	0.27	0.73	0.585
0.565529	0.841	0.27	0.73	0.571
0.570711	0.841	0.243	0.757	0.598
0.574847	0.826	0.243	0.757	0.583
0.579101	0.826	0.216	0.784	0.61
0.595693	0.826	0.189	0.811	0.637
0.618829	0.826	0.162	0.838	0.664
0.629116	0.826	0.135	0.865	0.691	<<---	Youden Index for Model I
0.650771	0.812	0.135	0.865	0.677
0.676285	0.797	0.135	0.865	0.662
0.696317	0.783	0.135	0.865	0.648
0.737655	0.783	0.108	0.892	0.675
0.772137	0.768	0.108	0.892	0.66
0.781005	0.754	0.108	0.892	0.646
0.783804	0.739	0.108	0.892	0.631
0.794684	0.725	0.108	0.892	0.617
0.806501	0.71	0.108	0.892	0.602
0.808312	0.696	0.108	0.892	0.588
0.813446	0.681	0.108	0.892	0.573
0.81936	0.667	0.108	0.892	0.559
0.823449	0.652	0.108	0.892	0.544
0.827578	0.638	0.108	0.892	0.53
0.831589	0.623	0.108	0.892	0.515
0.838561	0.609	0.108	0.892	0.501
0.848279	0.594	0.108	0.892	0.486
0.859221	0.58	0.108	0.892	0.472
0.867146	0.565	0.108	0.892	0.457
0.874334	0.551	0.108	0.892	0.443
0.88045	0.536	0.108	0.892	0.428
0.885642	0.522	0.108	0.892	0.414
0.889637	0.507	0.108	0.892	0.399
0.89176	0.493	0.108	0.892	0.385
0.894786	0.478	0.108	0.892	0.37
0.897427	0.478	0.081	0.919	0.397
0.901768	0.464	0.081	0.919	0.383
0.905761	0.464	0.054	0.946	0.41
0.90707	0.449	0.054	0.946	0.395
0.91028	0.435	0.054	0.946	0.381
0.915363	0.42	0.054	0.946	0.366
0.918247	0.406	0.054	0.946	0.352
0.91893	0.391	0.054	0.946	0.337
0.919523	0.377	0.054	0.946	0.323
0.920198	0.362	0.054	0.946	0.308
0.921426	0.348	0.054	0.946	0.294
0.923601	0.333	0.054	0.946	0.279
0.925143	0.319	0.054	0.946	0.265
0.926303	0.304	0.054	0.946	0.25
0.92824	0.29	0.054	0.946	0.236
0.930031	0.261	0.054	0.946	0.207
0.931462	0.246	0.054	0.946	0.192
0.932593	0.232	0.054	0.946	0.178
0.93398	0.217	0.054	0.946	0.163
0.935189	0.203	0.054	0.946	0.149
0.936222	0.188	0.054	0.946	0.134
0.937717	0.174	0.054	0.946	0.12
0.938867	0.159	0.054	0.946	0.105
0.93988	0.159	0.027	0.973	0.132
0.940558	0.145	0.027	0.973	0.118
0.941176	0.13	0.027	0.973	0.103
0.94221	0.116	0.027	0.973	0.089
0.942796	0.101	0.027	0.973	0.074
0.943336	0.101	0	1	0.101
0.945662	0.087	0	1	0.087
0.947577	0.072	0	1	0.072
0.948406	0.058	0	1	0.058
0.950694	0.043	0	1	0.043
0.953036	0.029	0	1	0.029
1	0	0	1	0
a. The smallest cutoff value is the minimum observed test value minus 1, and the largest cutoff value is the maximum observed test value plus 1. All the other cutoff values are the averages of two consecutive ordered observed test values.

## Sheet: Model II
Positive if Greater Than or Equal Toa	Sensitivity	1 - Specificity	specificity	youden Index
0	1	1	0	0
0.0101228	1	0.973	0.027	0.027
0.0320688	1	0.946	0.054	0.054
0.080026	1	0.919	0.081	0.081
0.121227	1	0.892	0.108	0.108
0.135185	1	0.865	0.135	0.135
0.152529	1	0.838	0.162	0.162
0.16274	1	0.811	0.189	0.189
0.179786	1	0.784	0.216	0.216
0.218885	1	0.757	0.243	0.243
0.245341	1	0.703	0.297	0.297
0.25355	0.985	0.703	0.297	0.282
0.2602	0.985	0.676	0.324	0.309
0.266396	0.985	0.649	0.351	0.336
0.286656	0.969	0.649	0.351	0.32
0.309342	0.954	0.649	0.351	0.305
0.321212	0.938	0.649	0.351	0.289
0.331295	0.923	0.649	0.351	0.274
0.343276	0.923	0.622	0.378	0.301
0.353052	0.923	0.595	0.405	0.328
0.368032	0.923	0.568	0.432	0.355
0.390119	0.923	0.541	0.459	0.382
0.403122	0.908	0.541	0.459	0.367
0.415534	0.908	0.514	0.486	0.394
0.438065	0.892	0.514	0.486	0.378
0.452677	0.892	0.486	0.514	0.406
0.457548	0.892	0.459	0.541	0.433
0.463529	0.877	0.459	0.541	0.418
0.48226	0.877	0.432	0.568	0.445
0.506733	0.862	0.432	0.568	0.43
0.516227	0.862	0.405	0.595	0.457
0.520459	0.846	0.405	0.595	0.441
0.541516	0.846	0.378	0.622	0.468
0.564038	0.831	0.378	0.622	0.453
0.57576	0.815	0.378	0.622	0.437
0.58474	0.8	0.378	0.622	0.422
0.590342	0.8	0.351	0.649	0.449
0.598601	0.785	0.351	0.649	0.434
0.606359	0.785	0.324	0.676	0.461
0.612624	0.785	0.297	0.703	0.488
0.617563	0.785	0.27	0.73	0.515
0.620864	0.769	0.27	0.73	0.499
0.621658	0.769	0.243	0.757	0.526	<<---	Youden Index for Model II
0.623191	0.754	0.243	0.757	0.511
0.629486	0.738	0.243	0.757	0.495
0.634911	0.723	0.243	0.757	0.48
0.654379	0.708	0.243	0.757	0.465
0.682733	0.692	0.243	0.757	0.449
0.702494	0.677	0.243	0.757	0.434
0.713931	0.662	0.243	0.757	0.419
0.723992	0.646	0.243	0.757	0.403
0.741831	0.646	0.216	0.784	0.43
0.766889	0.646	0.189	0.811	0.457
0.784787	0.631	0.189	0.811	0.442
0.792542	0.615	0.189	0.811	0.426
0.803303	0.6	0.189	0.811	0.411
0.807956	0.585	0.189	0.811	0.396
0.810454	0.569	0.189	0.811	0.38
0.81468	0.554	0.189	0.811	0.365
0.817192	0.554	0.162	0.838	0.392
0.821634	0.538	0.162	0.838	0.376
0.826113	0.523	0.162	0.838	0.361
0.827892	0.508	0.162	0.838	0.346
0.831036	0.492	0.162	0.838	0.33
0.833241	0.477	0.162	0.838	0.315
0.834883	0.462	0.162	0.838	0.3
0.838083	0.462	0.135	0.865	0.327
0.840545	0.462	0.108	0.892	0.354
0.842674	0.462	0.081	0.919	0.381
0.849705	0.446	0.081	0.919	0.365
0.85563	0.446	0.054	0.946	0.392
0.85626	0.431	0.054	0.946	0.377
0.857716	0.415	0.054	0.946	0.361
0.86037	0.4	0.054	0.946	0.346
0.862039	0.385	0.054	0.946	0.331
0.862422	0.369	0.054	0.946	0.315
0.863738	0.369	0.027	0.973	0.342
0.865103	0.354	0.027	0.973	0.327
0.867048	0.338	0.027	0.973	0.311
0.870443	0.323	0.027	0.973	0.296
0.872362	0.308	0.027	0.973	0.281
0.873915	0.292	0.027	0.973	0.265
0.877154	0.277	0.027	0.973	0.25
0.879758	0.262	0.027	0.973	0.235
0.88184	0.262	0	1	0.262
0.885137	0.246	0	1	0.246
0.887736	0.231	0	1	0.231
0.890224	0.215	0	1	0.215
0.892794	0.2	0	1	0.2
0.893537	0.185	0	1	0.185
0.897213	0.169	0	1	0.169
0.901026	0.154	0	1	0.154
0.903485	0.138	0	1	0.138
0.905927	0.108	0	1	0.108
0.906689	0.092	0	1	0.092
0.907882	0.077	0	1	0.077
0.909638	0.062	0	1	0.062
0.910822	0.046	0	1	0.046
0.913057	0.031	0	1	0.031
0.918578	0.015	0	1	0.015
1	0	0	1	0
a. The smallest cutoff value is the minimum observed test value minus 1, and the largest cutoff value is the maximum observed test value plus 1. All the other cutoff values are the averages of two consecutive ordered observed test values.
